# Supplementary material for: EnsInfer: a simple ensemble approach to network inference outperforms any single method
Source: BMC Bioinformatics. 2023 Mar 24;24:114. doi: 10.1186/s12859-023-05231-1 (PMC10037858; doi:10.1186/s12859-023-05231-1)
Supplement: Supplementary file 1 — Additional file 1: Table S1. Parameter search space for all ensemble methods used in our experiments, and the optimal parameters obtained from tuning on a DREAM dataset. [file 12859_2023_5231_MOESM1_ESM.xlsx]

## Sheet: Tuned_parameters_for_ensemble
	Ensemble Methods
	Logistic regression	Naive Bayes	Logistic regression with SGD	Support vector machine	K-knearest neighbours	Random forest	AdaBoost	XGBoost
Parameter Search Grid	solver: ['newton-cg', 'lbfgs', 'liblinear'], penalty: ['l2'], C: [100, 10, 1.0, 0.1, 0.01]	var_smoothing: np.logspace(0,-9, num=100)	alpha: [1e-4, 1e-3, 1e-2, 1e-1, 1e0, 1e1, 1e2, 1e3], loss: ['log'], penalty: ['l2', 'l1']	kernel: ['poly', 'rbf', 'sigmoid'], C: [50, 10, 1.0, 0.1, 0.01], gamma: ['scale']	n_neighbors: range(1, 21, 2), weights: ['uniform', 'distance'], metric: ['euclidean', 'manhattan', 'minkowski']	n_estimators: [10, 50, 100, 500], max_features: ['sqrt', 'log2'], max_depth: range (2, 10, 2), bootstrap: [True, False]	n_estimators: [10, 50, 100, 500], learning_rate: [0.0001, 0.001, 0.01, 0.1, 1.0]	max_depth: range (2, 10, 2), n_estimators: [10, 50, 100, 500], learning_rate: [0.0001, 0.001, 0.01, 0.1, 1.0]
Best Parameter	solver: 'newton-cg', penalty: 'l2', C: 100	var_smoothing: 2.848035868435805e-09	alpha: 0.1, loss: 'log', penalty: 'l2'	kernel: rbf, C: 50, gamma: 'scale'	n_neighbors: 1, weights: 'uniform', metric: 'manhattan'	n_estimators': 500, max_features: 'sqrt', max_depth: 8, bootstrap: False	n_estimators: 100, learning_rate: 0.1	max_depth: 6, n_estimators: 500, learning_rate: 1
Supplementary Table S1 --- Parameter search space for all ensemble methods used in our experiments, and the optimal parameters obtained from tuning on a DREAM dataset.
