# Supplementary material for: EnsInfer: a simple ensemble approach to network inference outperforms any single method
Source: BMC Bioinformatics. 2023 Mar 24;24:114. doi: 10.1186/s12859-023-05231-1 (PMC10037858; doi:10.1186/s12859-023-05231-1)
Supplement: Supplementary file 2 — Additional file 2: Table S2. Execution time of various inference algorithms and ensemble methods used in this research. Time was measured for the mESC, hESC, arabidopsis and B. subtilis dataset, on an Ubuntu 20.04 system with AMD Ryzen™ 9 5900X CPU. [file 12859_2023_5231_MOESM2_ESM.xlsx]

## Sheet: Inference_runtime_comparison
Inference Method	Execution time measured in wall time seconds for diiferent RNA-seq data sets
	mESC	hESC	Arabidopsis	Bsubtilis
OutPredict	95.72	134.46	182.03	793.85
Inferelater	21.48	44.05	58.31	172.74
GRNBoost 2	22.46	38.07	106.38	312.51
Genie3	148.53	387.93	1174.46	3652
PIDC	40.89	166.18	1376.25	3764
LEAP	8.42	124.54	35.78	705.23
SCODE	1883.54	7705	8288	11252
SCRIBE	1672.2	25206	29090	46829
SINCERITIES	38.47	275.71	2749.83	38641
PPCOR	2.07	10.45	47.79	280
Level 2 Random Foreset Ensemble	2.74	11.87	18.1	128.57
Level 2 Logistic Regression Ensemble	0.24	1.28	9.09	9.93
Level 2 Adaboost Ensemble	2.68	19.06	33.28	156.47
Level 2 Naive Bayes Ensemble	0.05	0.35	8.46	4.32
Supplementary Table S2 --- Execution time of various inference algorithms and ensemble methods used in this research. Time was measured for the mESC, hESC, arabidopsis and B.subtilis dataset, on an Ubuntu 20.04 system with AMD Ryzen™ 9 5900X CPU.
